# Supplementary material for: Fragment size and dynamics of EGFR-mutated tumor-derived DNA provide prognostic information regarding EGFR-TKI efficacy in patients with EGFR-mutated NSCLC
Source: Sci Rep. 2022 Aug 8;12:13544. doi: 10.1038/s41598-022-17848-y (PMC9360008; doi:10.1038/s41598-022-17848-y)
Supplement: Supplementary file 1 — Supplementary Information. [file 41598_2022_17848_MOESM1_ESM.xlsx]

## Sheet: Supplementary Table.1
Supplementary Table.1 The targeted panel regions of NOIR-SS panel
gene	region no.	genome	amino acid		region no.	genome	amino acid
ALK (TKI resistant)	1f	chr2:29432654-29432731	aa:1253-1278		2r	chr2:29443653-29443731	aa:1172-1188
	2f	chr2:29443577-29443658	aa:1187-1214
	3f	chr2:29445243-29445320	aa:1151-1161
BRAF	2f	chr7:140453103-140453177	aa:586-611
EGFR	4f	chr7:55241614-55241715	aa:688-721		4r	chr7:55241653-55241736	aa:701-728
	5f	chr7:55242412-55242488	aa:729-753		5r	chr7:55242461-55242540	aa:744-761
	6f	chr7:55249062-55249212	aa:788-823		6r	chr7:55248986-55249096	aa:762-798
	8f	chr7:55259506-55259584	aa:855-875		8r	chr7:55259412-55259531	aa:824-863
ERBB2	1f	chr17:37880213-37880287	aa:753-769		2r	chr17:37880984-37881061	aa:771-797
	2f	chr17:37880954-37881033	aa:770-788		3r	chr17:37881377-37881453	aa:857-882
	3f	chr17:37881325-37881402	aa:839-865
KRAS					1r	chr12:25398241-25398311	aa:3-26
	2f	chr12:25380261-25380337	aa:41-66
MET	4f	chr7:116411879-116411954	aa:981-998		4r	chr7:116411927-116411997	aa:989-1012
TP53	1f	chr17:7579854-7579929	aa:1-20		1r	chr17:7579884-7579960	aa:1-10
	2f	chr17:7579351-7579429	aa:86-112		2r	chr17:7579407-7579485	aa:68-94
	3f	chr17:7578517-7578598	aa:126-138		3r	chr17:7578526-7578601	aa:126-135
	4f	chr17:7578353-7578434	aa:166-187		4r	chr17:7578404-7578483	aa:149-176
	5f	chr17:7578181-7578259	aa:197-223		5r	chr17:7578221-7578298	aa:187-210
	6f	chr17:7577509-7577588	aa:231-258		6r	chr17:7577537-7577612	aa:225-248
	7f	chr17:7577016-7577095	aa:281-307		7r	chr17:7577079-7577151	aa:263-287
	8f	chr17:7573924-7574004	aa:341-367		8r	chr17:7573954-7574035	aa:332-358
NFE2L2					1r	chr2:178098758-178098835	aa:71-95
					2r	chr2:178098907-178098980	aa:23-46
PIK3CA					7r	chr3:178936038-178936111	aa:528-551
					10r	chr3:178952026-178952097	aa:1028-1050

## Sheet: Supplementary Table.2
Table S2. Primer and adapter oligo sequences of NOIR-SS LC panel
Oligoname	Oligo-Sequence (5' -> 3')	Description
ALK_TKIr_1f_out	gaggggtgaggcagtcttta	Outer Primer
ALK_TKIr_2f_out	AGCAAAGACTGGTTCTCACTCACC	Outer Primer
ALK_TKIr_3f_out	GATCAGGGCTTCCATGAGGAAATC	Outer Primer
BRAF_2f_out	AGCCTCAATTCTTACCATCCAC	Outer Primer
EGFR_4f_out	CCAGCTTGTGGAGCCTCTTA	Outer Primer
EGFR_5f_out	CCAGTTAACGTCTTCCTTCTCTCTC	Outer Primer
EGFR_6f_out	CTTCTGGCCACCATGCGAAG	Outer Primer
EGFR_8f_out_2	ACACCGCAGCATGTCAAGATCA	Outer Primer
ERBB2_1f_out	TGGGGAGAATGTGAAAATTCCAGTG	Outer Primer
ERBB2_2f_out	TTTGGGGGTGTGTGGTCTC	Outer Primer
ERBB2_3f_out	CCATTCCAGGGGATGAGCTAC	Outer Primer
KRAS_1f_out	TCAAAGAATGGTCCTGCACCA	Outer Primer
KRAS_2f_out	CCCCAGTCCTCATGTACTGG	Outer Primer
MET_4f_out	GGCCCATGATAGCCGTCTT	Outer Primer
TP53_1f_out	CTGCCCTTCCAATGGATCCA	Outer Primer
TP53_2f_out	AGACTTGGCTGTCCCAGAATG	Outer Primer
TP53_3f_out	CAACCCACAGCTGCACAG	Outer Primer
TP53_4f_out	GAATCAGAGGCCTGGGGAC	Outer Primer
TP53_5f_out	ACCCCAGTTGCAAACCAGA	Outer Primer
TP53_6f_out	CAAGTGGCTCCTGACCTGGA	Outer Primer
TP53_7f_out	CACCGCTTCTTGTCCTGC	Outer Primer
TP53_8f_out	CTAGGAAGGCAGGGGAGTAG	Outer Primer
ALK_TKIr_2r_out	TTAAGATTTGCCCAGACTCAGCTC	Outer Primer
BRAF_2r_out	CTTCATAATGCTTGCTCTGATAGGAAA	Outer Primer
EGFR_4r_out	CTGTGCCAGGGACCTTACCT	Outer Primer
EGFR_5r_out	TGAGAAAAGGTGGGCCTGAG	Outer Primer
EGFR_6r_out_2	GTCTTTGTGTTCCCGGACATAGT	Outer Primer
ERBB2_2r_out	GAGGCAGCCATAGGGCATAA	Outer Primer
ERBB2_3r_out	GCTCCTTGGTCCTTCACCTAA	Outer Primer
KRAS_1r_out	gtcacattttcattatttttattataaggcctgc	Outer Primer
KRAS_2r_out	ACACCTTTTTTGAAGTAAAAGGTGCA	Outer Primer
MET_4r_out	AGCTCGGTAGTCTACAGATTCATTTGA	Outer Primer
TP53_1r_out	CCAGGGTTGGAAGTGTCTCA	Outer Primer
TP53_2r_out	GTCCAGATGAAGCTCCCAGAA	Outer Primer
TP53_3r_out	TTCTTTGCTGCCGTCTTCCA	Outer Primer
TP53_4r_out	CCTGTGCAGCTGTGGGTT	Outer Primer
TP53_5r_out	CCCAGGCCTCTGATTCCTCA	Outer Primer
TP53_6r_out	CCTCATCTTGGGCCTGTGTT	Outer Primer
TP53_7r_out	TCTTGCTTCTCTTTTCCTATCCTGAGT	Outer Primer
TP53_8r_out	ACTTCTCCCCCTCCTCTGTT	Outer Primer
PIK3CA_7r_out	TCTCCATTTTAGCACTTACCTGTGACT	Outer Primer
PIK3CA_10r_out	GTTTAATTGTGTGGAAGATCCAATCCATTTTTG	Outer Primer
NFE2L2_1r_out	TCCAAAAGGAGCAAGAGAAAGC	Outer Primer
NFE2L2_2r_out	TCTTAAACATAGGACATGGATTTGATTGAC	Outer Primer
EGFR_8r_out0	TTGCCTCCTTCTGCATGGTATTC	Outer Primer
ALK_TKIr_1f_ne_trP1	cctctctatgggcagtcggtgatGTGAGGCAGTCTTTACTCACCT	Nested Primer
ALK_TKIr_2f_ne_trP1	cctctctatgggcagtcggtgatGGTTCTCACTCACCGGGC	Nested Primer
ALK_TKIr_3f_ne_trP1	cctctctatgggcagtcggtgatGGCTTCCATGAGGAAATCCAGT	Nested Primer
BRAF_2f_ne_trP1	cctctctatgggcagtcggtgatCCACAAAATGGATCCAGACAACTGT	Nested Primer
EGFR_4f_ne_trP1	cctctctatgggcagtcggtgatTGTGGAGCCTCTTACACCCA	Nested Primer
EGFR_6f_ne_trP1_2	cctctctatgggcagtcggtgatCCACCATGCGAAGCCACA	Nested Primer
EGFR_8f_ne_trP1_2	cctctctatgggcagtcggtgatCGCAGCATGTCAAGATCACAG	Nested Primer
ERBB2_2f_ne_trP1	cctctctatgggcagtcggtgatGGGTGTGTGGTCTCCCATAC	Nested Primer
KRAS_1f_ne_trP1	cctctctatgggcagtcggtgatCAAAGAATGGTCCTGCACCAGTAATAT	Nested Primer
KRAS_2f_ne_trP1	cctctctatgggcagtcggtgatTCCTCATGTACTGGTCCCTCATT	Nested Primer
MET_4f_ne_trP1	cctctctatgggcagtcggtgatCCCATGATAGCCGTCTTTAACAAG	Nested Primer
TP53_2f_ne_trP1	cctctctatgggcagtcggtgatGGCTGTCCCAGAATGCAAGAA	Nested Primer
TP53_8f_ne_trP1	cctctctatgggcagtcggtgatGGAAGGGGCTGAGGTCACT	Nested Primer
EGFR_5f_ne_trP1	cctctctatgggcagtcggtgatACGTCTTCCTTCTCTCTCTGTCA	Nested Primer
ERBB2_1f_ne_trP1	cctctctatgggcagtcggtgatGAATGTGAAAATTCCAGTGGCCATC	Nested Primer
ERBB2_3f_ne_trP1	cctctctatgggcagtcggtgatGGATGAGCTACCTGGAGGATGT	Nested Primer
TP53_1f_ne_trP1	cctctctatgggcagtcggtgatTCCACTCACAGTTTCCATAGGTCT	Nested Primer
TP53_3f_ne_trP1	cctctctatgggcagtcggtgatTGCACAGGGCAGGTCTTG	Nested Primer
TP53_4f_ne_trP1	cctctctatgggcagtcggtgatACCAGCCCTGTCGTCTCT	Nested Primer
TP53_5f_ne_trP1	cctctctatgggcagtcggtgatCCAGTTGCAAACCAGACCTCA	Nested Primer
TP53_6f_ne_trP1	cctctctatgggcagtcggtgatGGCTCCTGACCTGGAGTCTT	Nested Primer
TP53_7f_ne_trP1	cctctctatgggcagtcggtgatCGCTTCTTGTCCTGCTTGCT	Nested Primer
ALK_TKIr_2r_ne_trP1	cctctctatgggcagtcggtgatTGCCCAGACTCAGCTCAGTTA	Nested Primer
BRAF_2r_ne_trP1	cctctctatgggcagtcggtgatGCTTGCTCTGATAGGAAAATGAGATCTA	Nested Primer
EGFR_4r_ne_trP1	cctctctatgggcagtcggtgatGTGCCAGGGACCTTACCTTATAC	Nested Primer
EGFR_5r_ne_trP1	cctctctatgggcagtcggtgatCTGAGGTTCAGAGCCATGGA	Nested Primer
KRAS_1r_ne_trP1	cctctctatgggcagtcggtgatTTTATTATAAGGCCTGCTGAAAATGACTG	Nested Primer
KRAS_2r_ne_trP1	cctctctatgggcagtcggtgatGTAAAAGGTGCACTGTAATAATCCAGACT	Nested Primer
MET_4r_ne_trP1	cctctctatgggcagtcggtgatCGGTAGTCTACAGATTCATTTGAAACCAT	Nested Primer
EGFR_6r_ne_trP1_2	cctctctatgggcagtcggtgatGTGTTCCCGGACATAGTCCAG	Nested Primer
ERBB2_2r_ne_trP1	cctctctatgggcagtcggtgatGCCATAGGGCATAAGCTGTGTC	Nested Primer
ERBB2_3r_ne_trP1	cctctctatgggcagtcggtgatCCTTGGTCCTTCACCTAACCTTG	Nested Primer
TP53_1r_ne_trP1	cctctctatgggcagtcggtgatGTTGGAAGTGTCTCATGCTGGAT	Nested Primer
TP53_2r_ne_trP1	cctctctatgggcagtcggtgatGATGAAGCTCCCAGAATGCCA	Nested Primer
TP53_3r_ne_trP1	cctctctatgggcagtcggtgatCCGTCTTCCAGTTGCTTTATCTGT	Nested Primer
TP53_4r_ne_trP1	cctctctatgggcagtcggtgatGTGCAGCTGTGGGTTGATTC	Nested Primer
TP53_5r_ne_trP1	cctctctatgggcagtcggtgatAGGCCTCTGATTCCTCACTGAT	Nested Primer
TP53_6r_ne_trP1	cctctctatgggcagtcggtgatCTCATCTTGGGCCTGTGTTATCTC	Nested Primer
TP53_7r_ne_trP1	cctctctatgggcagtcggtgatTTCTCTTTTCCTATCCTGAGTAGTGGT	Nested Primer
TP53_8r_ne_trP1	cctctctatgggcagtcggtgatCCCCTCCTCTGTTGCTGC	Nested Primer
PIK3CA_7r_ne	cctctctatgggcagtcggtgatCATTTTAGCACTTACCTGTGACTCCA	Nested Primer
PIK3CA_10r_ne	cctctctatgggcagtcggtgatGTGGAAGATCCAATCCATTTTTGTTGTC	Nested Primer
NFE2L2_1r_ne	cctctctatgggcagtcggtgatAAAAGGAGCAAGAGAAAGCCTT	Nested Primer
NFE2L2_2r_ne	cctctctatgggcagtcggtgatAACATAGGACATGGATTTGATTGACA	Nested Primer
EGFR_8r_ne_trP1	cctctctatgggcagtcggtgatCATGGTATTCTTTCTCTTCCGC	Nested Primer
T_PCR_A	CCATCTCATCCCTGCGTGTC	universal
Adapter_MB_linker_ST01	CCATCTCATCCCTGCGTGTCTCCGACTCAGACAGTNNNNNNNNNNNNGTACATATTGTCGTTAGCAT	universal
Auni	ATGCTAACGACAATATGTACATCACCGACTGCCCATAGAGAGGGATGAGATGG*T*T	universal
